# Supplementary material for: Early-onset hereditary isolated non-neurogenic orthostatic hypotension in a Swedish family
Source: Clin Auton Res. 2023 Jul 17;33(4):421–32. doi: 10.1007/s10286-023-00963-9 (PMC10439023; doi:10.1007/s10286-023-00963-9)
Supplement: Supplementary file 3 — Supplementary file3 (XLSX 13 KB) [file 10286_2023_963_MOESM3_ESM.xlsx]

## Sheet: Shortlisted variants
Table S2. Gene variants identified by exome sequencing in subject IV:1 that are shortlisted using Franklin software (franklin.genoox.com)
	and the HPO terms ‘Abnormality of habitus’, ‘Polyneuropathy’ and ‘Postural hypotension’, ‘orthostatic intolerance’, ‘pes cavus’, and ‘venous insufficiency’.
Gene	Chr	Ref	Alt	dbSNP	Transcript	Nucleotide	AA Change	Zygosity	Effect	Quality	Depth	gnomAD (Genome)
KDM5B	1	A	G	N/A	NM_006618.5	c.2074T>C	p.Cys692Arg	Het	Non Synonymous	1360.6	94	N/A
PKLR	1	G	A	rs139002629	NM_000298.6	c.1552C>T	p.Arg518Cys	Het	Non Synonymous	1865.6	132	4.462293582037091E-4
HFE	6	C	G	rs1799945	NM_000410.4	c.187C>G	p.His63Asp	Het	Non Synonymous	1607.6	126	0.09948979318141937
COL12A1	6	G	A	rs200487396	NM_004370.6	c.5893C>T	p.Arg1965Cys	Het	Non Synonymous	1027.6	105	1.273804227821529E-4
ADAR	1	G	C	rs145588689	NM_001111.5	c.577C>G	p.Pro193Ala	Het	Non Synonymous	2579.6	179	0.0016248248284682631
TRIO	5	A	AC	rs746654944	NM_007118.4	c.7050dupC	p.Val2351fs	Het	Frameshift	103.6	13	0.0
PRSS1	7	C	T	rs202003805	NM_002769.5	c.47C>T	p.Ala16Val	Het	Non Synonymous	1814.6	174	0.09796715527772903
PEX6	6	C	T	rs202019439	NM_000287.4	c.2359G>A	p.Glu787Lys	Het	Non Synonymous	494.6	44	0.0
ATXN3	14	C	CCTGCTGCTGCTGCTGCTGCTGCTGCTGCTGCTGCTGCTGCTG	rs193922928	NM_004993.6	c.915_916insCAGCAGCAGCAGCAGCAGCAGCAGCAGCAGCAGCAGCAGCAG	p.Gln305_Gly306insGlnGlnGlnGlnGlnGlnGlnGlnGlnGlnGlnGlnGlnGln	Het	Non Frameshift	3716.0	62	N/A
Abbreviations: Chr - Chromosome; Ref - Reference allele; Alt - Alternative allele; AA Change - Amino acid change.
